# Supplementary material for: Body Awareness Does Not Need a Pedigree: Mixed-Breed Dogs Rely More on Self-Representation Than Social Learning in a Spatial Task
Source: Animals (Basel). 2025 Feb 4;15(3):432. doi: 10.3390/ani15030432 (PMC11816050; doi:10.3390/ani15030432)
Supplement: Supplementary file 1 [file animals-15-00432-s001.zip]

Archive with 1 entries (1 files):
- animals-3452850-supplementary.xlsx
