# Supplementary material for: Body Awareness Does Not Need a Pedigree: Mixed-Breed Dogs Rely More on Self-Representation Than Social Learning in a Spatial Task
Source: Animals (Basel). 2025 Feb 4;15(3):432. doi: 10.3390/ani15030432 (PMC11816050; doi:10.3390/ani15030432)
Supplement: Supplementary file 1 [file animals-15-00432-s001.zip › animals-3452850-supplementary.xlsx]

## Sheet: Raw_data
number	group	door type	Detour demo	breed type	breed	height	CI	age	sex	neuter status	keeping	training	suc 3 detour	suc1	suc2	suc3	suc4	suc5	suc6	lat1	lat2	lat3	lat4	lat5	lat6	last choice4	last choice5	last choice6	direct1	direct2	direct3	direct4	direct5	direct6	own freq1	own freq2	own freq3	own freq4	own freq5	own freq6	exp freq1	exp freq2	exp freq3	exp freq4	exp freq5	exp freq6	door dur1	door dur2	door dur3
1	9	2	1	3	keverék	58		14	2		1	6	1	1	1	1	1	1	1	6.417	4.791	5.375	3.291	3.334	3.042	1	1	1	1	0	0	1	0	1	0	0	0	0	0	0	0	0	0	0	0	0	0.0584385	0.0434147	0.0465116
2	6	2	0	3	keverék	54		12	2		1	6	1	1	1	1	1	1	1	22.042	6.417	4.541	1.5	1.375	1.333	1	1	1	1	1	1	1	1	1	0.0453679	0	0	0	0	0	0.362943	0.155836	0	0	0	0	0.115325	0.207729	0.284519
3	6	2	0	3	keverék	36	65.7	2.5	1	2	1	3	1	1	1	1	1	1	1	8.083	3.916	3.458	2.625	2.917	2.584	0	0	0	1	0	0	0	0	0	0	0	0	0	0	0	0.247433	0	0	0	0	0	0.0669306	0.0211951	0
4	6	2	0	3	keverék	59	55.3	7.5	1	2	1	3	1	1	1	1	1	1	1	11.208	3.875	3.291	3.083	3.292	12.584	0	0	0	1	1	1	1	1	1	0.089222	0	0	0	0	0	0.178444	0	0	0	0	0	0.211991	0.214968	0.113947
5	3	1	0	3	keverék	34		6	2	2			1	1	1	1	1	1	0	6.625	19.25	4.791	33.459	11.042	60	0	0	1	1	1	0	0	1	1	0	0.103896	0	0.0597746	0	0.0833333	0	0.0519481	0	0.0597746	0	0.0666667	0.371019	0.136416	0.208725
6	3	1	0	3	keverék	45	58.3	6	2	2			1	1	1	1	1	1	1	4.083	2.875	2.959	2.959	2.792	2.625	0	0	0	1	0	0	0	0	0	0	0	0	0	0	0	0	0	0	0	0	0	0.143032	0	0
7	9	2	1	3	keverék	50	60.5	5	2	2	1	3	1	1	1	1	1	1	1	7.166	5.125	2.666	2.666	2.083	2.042	1	1	1	1	1	1	1	1	1	0	0	0	0	0	0	0	0	0	0	0	0	0.081496	0.219512	0.453488
8	3	1	0	3	keverék	58	53	12	1	2	1	4	1	1	1	1	1	1	1	60	38.459	6.792	1.75	1.375	1.458	1	1	1	1	1	1	1	0	0	0.116667	0.0520034	0	0	0	0	0.1	0.15601	0.147232	0	0	0	0.0326167	0.189579	0.26384
9	3	1	0	3	keverék	30	66.1	2.5	1	2	1	5	1	1	1	1	1	1	1	14.25	5.084	5.167	5.25	16.458	2.166	0	1	1	1	0	0	1	0	1	0.140351	0	0	0.190476	0.182282	0	0.140351	0.196696	0	0	0	0	0.076	0.237805	0.177279
10	9	2	1	3	keverék	60	61.2	13	1	2	2	2	1	1	1	1	1	1	1	54.875	3.833	3.417	3.917	4.083	4.125	0	0	0	1	1	1	1	1	1	0.127563	0	0	0	0	0	0.0182232	0	0	0	0	0	0.0607563	0.0652231	0
11	9	2	1	3	keverék	48	52.3	2.5	2	2	1	6	1	1	1	1	1	1	1	13.166	6.25	6.125	3.25	2.875	2.417	1	1	1	1	1	1	1	0	0	0	0	0	0	0	0	0.0759532	0.16	0.163265	0	0	0	0.344904	0.28	0.210776
12	3	1	0	3	keverék	53	49.1	11	2	2	2	4	1	1	1	1	1	1	1	7.75	6.167	4.708	2.333	1.5	1.5	1	1	1	1	1	1	1	0	1	0	0	0	0	0	0	0.258065	0	0	0	0	0	0.0590968	0.114967	0.221113
13	9	2	1	3	keverék	65	55.2	4	1	2	1	4	1	1	1	1	1	1	1	3.208	2.875	2.958	1.625	1.625	1.541	1	1	1	0	0	0	1	1	1	0	0	0	0	0	0	0	0	0	0	0	0	0.0517456	0.0146087	0.0283976
14	9	2	1	3	keverék	39	47.6	8	2	2	1	3	1	1	1	1	1	1	1	30.416	4.417	2.833	1.084	1.166	1.083	1	1	1	1	1	0	1	1	1	0	0	0	0	0	0	0.164387	0	0	0	0	0	0.0739413	0.245189	0
15	3	1	0	3	keverék	47	59.7	5	2	2	1	5	1	1	1	1	1	1	1	3.125	2.667	2.458	10.667	2.625	1.334	0	0	1	0	0	0	1	0	1	0	0	0	0.0937471	0	0	0	0	0	0	0	0	0.04	0.0468691	0.0337673
16	6	2	0	3	keverék	57	54.3	1	1	1	1	4	1	1	1	1	1	1	1	13.084	3.583	4.916	1.375	1.416	2	1	1	1	1	1	1	1	0	1	0.0764292	0	0	0	0	0	0	0	0	0	0	0	0.140095	0.127826	0.220504
17	3	1	0	3	keverék	40	58.1	3.5	1	2	2	3	0	0	1	1	1	1	1	60	48.125	39.875	8.958	6.708	3.458	1	1	1	0	1	1	1	1	1	0.183333	0.124675	0.15047	0	0	0	0.1	0.0623377	0.0752351	0	0.149076	0	0.0368167	0	0.0616426
18	9	2	1	3	keverék	52	61.7	5	2	2	2	2	1	1	1	1	1	1	1	22.875	13.042	15.583	1.75	1.875	17.75	1	1	1	1	1	1	1	1	1	0.218579	0.0766754	0.128345	0	0	0.225352	0.0874317	0	0	0	0	0	0.0728743	0.0191688	0.0534557
19	9	2	1	3	keverék	56	62.1	8	1	2	1	5	1	1	1	1	1	1	1	5.709	2.334	2.334	1.625	1	0.917	1	1	1	1	0	0	1	1	1	0	0	0	0	0	0	0	0	0	0	0	0	0.167805	0.107112	0
20	3	1	0	3	keverék	49	60.3	4.5	2	2	1	2	1	1	1	1	1	1	1	6.417	2.917	2.75	5.209	2.166	1.917	0	1	1	1	0	0	1	1	1	0	0	0	0	0	0	0.155836	0	0	0	0	0	0.0324139	0	0.0301818
21	9	2	1	3	keverék	33	52.7	13	1	2	1	2	1	1	1	1	1	1	1	7.208	3.042	2.584	4.291	1.75	1.375	0	1	1	1	0	0	0	0	1	0	0	0	0	0	0	0.138735	0	0	0	0	0	0.132908	0.178172	0
22	3	1	0	3	keverék	59	52.9	4	1	2	1	3	1	1	1	1	1	1	1	5.792	24.375	14.584	3.792	22.958	7.041	1	1	0	1	0	0	0	1	0	0	0.164103	0.137137	0	0.217789	0	0	0	0.0685683	0	0.0435578	0	0.107907	0.0614974	0.0429238
23	9	2	1	3	keverék	56	52.8	4	2	2	1	4	0	0	1	1	1	1	1	60	47.416	5.875	5.5	2.375	1.625	0	1	1	1	1	1	1	1	1	0.166667	0.253079	0	0	0	0	0.0666667	0.0421799	0.170213	0.181818	0	0	0.129133	0.0755652	0.0779574
24	3	1	0	3	keverék	90	50.5	5	1	2	2	2	1	1	1	1	1	1	1	2.875	2.542	2.334	2.75	1.166	1.083	0	1	1	0	0	0	0	1	1	0	0	0	0	0	0	0	0	0	0	0	0	0	0	0
25	9	2	1	3	keverék	54	55.3	6	1	2	2	2	1	1	1	1	1	1	1	2.75	2.75	2.709	2.667	1.417	1.25	0	1	1	0	0	0	0	1	0	0	0	0	0	0	0	0	0	0	0	0	0	0.0454545	0.0149091	0
26	3	1	0	3	keverék	43	58	5	1	2	1	3	1	1	1	1	1	1	1	5.083	8.5	3.958	1.875	1.417	1.5	1	1	1	1	1	1	1	1	1	0	0	0	0	0	0	0	0.470588	0	0	0	0	0.21326	0.0489412	0.221071
27	3	1	0	3	keverék	58	52.7	8.5	1	2	2	4	0	0	0	1	1	1	1	60	60	58.042	2.458	1.708	1.625	1	1	1	1	1	1	1	1	1	0.166667	0.133333	0.103373	0	0	0	0.1	0.0666667	0.0861445	0	0.58548	0	0.05625	0.0847167	0.0696048
28	9	2	1	3	keverék	60	57.1	10.5	2	2	1	3	1	1	1	1	1	1	1	4.334	2.5	2.458	1.625	1.291	1.25	1	1	1	0	0	0	1	0	0	0	0	0	0	0	0	0.230734	0	0.406835	0	0	0	0	0.0168	0
29	9	2	1	3	keverék	43	58.9	2	2	2	1	3	1	1	1	1	1	1	1	5.375	2.875	3.75	2.125	2	1.792	1	1	1	1	0	0	1	1	0	0	0	0	0	0	0	0	0	0	0	0	0	0.19386	0.0723478	0.0888
30	3	1	0	3	keverék	45	60.3	3	2	2	1	1	1	1	1	1	1	1	1	15.416	14.125	5	5.542	4.834	4.625	0	0	0	0	1	1	0	0	0	0.129735	0.212389	0	0	0	0	0	0.283186	0.2	0	0	0	0.0216658	0.0531681	0
31	3	1	0	3	keverék	43	51.7	2.4	2	2	1		1	1	1	1	1	1	1	8.083	5.292	4.416	3.5	3.25	2.791	0	0	0	1	1	1	1	1	0	0	0	0	0	0	0	0	0	0	0	0	0	0.087715	0.133976	0.188632
32	6	2	0	3	keverék	64	62.5	14	1	2	1	4	1	1	1	1	1	1	1	6.62	4.8	4.82	4.54	3.78	3.66	0	0	0	0	0	1	0	0	0	0	0	0	0	0	0	0	0	0	0	0	0	0.0574018	0.00833333	0.157676
33	9	2	1	3	keverék	54	42.5	4.5	2	2	1	4	1	1	1	1	1	1	1	4.02	1.98	2.56	1.8	3.22	1.56	1	0	1	1	0	0	1	0	1	0	0	0	0	0	0	0	0	0	0	0	0	0	0	0
34	3	1	0	3	keverék	58	51.1	6	2	2	2	2	1	1	1	1	1	1	1	15.62	8.76	5.44	5.08	3.24	3.04	0	0	0	1	1	1	1	0	0	0.128041	0	0	0	0	0	0.0640205	0.228311	0	0	0	0	0.134443	0.043379	0.216912
35	6	2	0	3	keverék	43	52.3	10	1	2			1	1	1	1	1	1	1	3.64	3.06	3.04	2.48	1.44	2.68	0	1	0	0	0	0	0	1	0	0	0	0	0	0	0	0	0	0	0	0	0	0.00549451	0.00653595	0.0723684
36	6	2	0	3	keverék	54	47.8	3	1	2	1	2	1	1	1	1	1	1	1	21.08	3.62	4.26	1.62	1.4	1.3	1	1	1	1	0	1	1	1	1	0.0948767	0	0	0	0	0	0.0474383	0	0	0	0	0	0.056926	0.116022	0.056338
37	9	2	1	3	keverék	68	49.9	2	2	2	1	3	1	1	1	1	1	1	1	43.14	3.1	9.84	2.12	1.8	1.96	1	1	1	0	0	0	1	1	1	0.069541	0	0	0	0	0	0	0	0.101626	0	0	0	0.0509968	0	0.111789
38	6	2	0	3	keverék	67		5	1	2	NA	NA	1	1	1	1	1	1	1	3.7	2.6	2.45	1.3	1.25	1.2	1	1	1	NA	NA	NA	NA	NA	NA	0	0	0	0	0	0	0.27027	0	0	0	0	0	1.35	0.6	0.3
39	6	2	0	3	keverék	55	51.9	7	2	2	NA	NA	1	1	1	1	1	1	1	8.5	5.1	4.4	2.45	2.1	2.2	1	1	1	NA	NA	NA	NA	NA	NA	0	0	0	0	0	0	0.117647	0	0	0	0	0	0.8	1.55	1.2
40	6	2	0	3	keverék	57	59.3	1.5	1	2	NA	NA	1	1	1	1	1	1	1	10	28.85	7.3	5.8	4.3	3.6	1	1	1	NA	NA	NA	NA	NA	NA	0.1	0.034662	0	0.172414	0	0	0	0.034662	0	0	0	0.277778	2.35	2.2	2.15
41	6	2	0	3	keverék	64		5.5	2	2	NA	NA	1	1	1	1	1	1	1	7.7	4.3	3.75	3.4	4.15	2.2	0	0	1	NA	NA	NA	NA	NA	NA	0	0	0	0	0	0	0.12987	0	0	0	0	0.454545	1.5	0.2	0.8
42	6	2	0	3	keverék	51	63	3.5	2	2	NA	NA	1	1	1	1	1	1	1	4.05	2.75	2.7	1.6	1.4	1.45	1	1	1	NA	NA	NA	NA	NA	NA	0	0	0	0	0	0	0	0	0	0	0	0	1.4	0.55	0.5
43	6	2	0	3	keverék	51	66.6	7.5	2	2	NA	NA	1	1	1	1	1	1	1	7.8	20.85	17.55	3.7	10.6	3.55	1	1	1	NA	NA	NA	NA	NA	NA	0	0	0.0569801	0	0	0	0	0.0959233	0.17094	0	0.0943396	0	0.7	3.65	2.95
44	6	2	0	3	keverék	54	46.2	2	2	2	NA	NA	1	1	1	1	1	1	1	38	5.35	3.05	2.5	1.85	1.65	1	1	1	NA	NA	NA	NA	NA	NA	0	0	0	0	0	0	0.0263158	0.186916	0.327869	0	0.540541	0.606061	1.85	1.95	0
45	6	2	0	4	keverék	57	56.1	5	1	2	NA	NA	1	1	1	1	1	1	1	6.45	4.75	3.65	2.1	2.05	1.65	1	1	1	NA	NA	NA	NA	NA	NA	0	0.210526	0	0	0	0	0.310078	0	0	0	0	0	1.85	1.1	1.05
[truncated: 9 more columns]

## Sheet: Key
group	s-mongcont	3		suc 1-6	yes	1	the dog reached the target		latency (s)
	l-mongcont	6			no	0			choice (1/0 vs 1/2)
	l-mongdemo	9		lat 1-6			detour (reward) latency		frequency (1/s)
door type	small	1		last choice 4-6	door	1	how the dog reached the reward		relative duration (%)
	large	2			detour	0
breed type	coop	1		direct 1-6	forward (straight)	1	did the dog start to move straight forward?
	indi	2			diagonal	0
	mongrel	3		own freq 1-6			frequency of looking at the owner
sex	male	1		exp freq 1-6			frequency of looking at the experimenter
	female	2		demo 1-3			duration of the demonstration
neuter status	intact	1		demolook 1-3			relative duration: duration of looking at the demo/duration of the demo
	neutered	2		door dur 1-6			relative duration: duration of looking at the door/latency of the trial
keeping	indoor	1
	indoor and outdoor	2
	outdoor	3
training	nothing	1
	teach at home	2
	dog school course	3
	regular dog school	4
	private trainer	5
	special training	6
detour demo	yes	1
	no	0
